# Supplementary material for: Targeting Myeloperoxidase Ameliorates Gouty Arthritis: A Virtual Screening Success Story
Source: J Med Chem. 2024 Jul 11;67(14):12012–32. doi: 10.1021/acs.jmedchem.4c00721 (PMC11284790; doi:10.1021/acs.jmedchem.4c00721)
Supplement: Supplementary file 2 — jm4c00721_si_002.csv [file jm4c00721_si_002.csv]

Compound			SMILE	% Inhibition (Chlorinating)	% Inhibition (Peroxidatic)
In House	ZINC12	Specs
PTU	4640636	-	CCCc1cc(=O)[nH]c(=S)[nH]1	92.3 ± 11.6	94.1 ± 26.4
RL1	5903548	AH-262/34227041	Cl.CC1=Nc2ccc(Cl)cc2-c2[nH]c3ccccc3c2N1	50.2 ± 4.0	81.0 ± 15.1
RL4	235057	AH-262/34870001	CCCc1cc(=O)[nH]c(=S)[nH]1	INACTIVE	INACTIVE
RL6	-	AG-690/09921025	O=C1c3cccc2cc(N)cc(C(=O)N1N)c23	86.5 ± 15.3	73.0 ± 13.4
RL7	1427930	AM-807/42860464	CN1CCc2nc3sc(C(=O)Nc4cccc(c4)C#N)c(N)c3cc2C1	84.9 ± 17.0	INACTIVE
RL9	6556188	AL-281/42926896	CC1CCc2sc3c(c2C1)c1ncnn1c1nnc(S)n31	92.0 ± 3.2	42.1 ± 7.9
RL15	654985	AK-968/40605613	COc1cc(\C=N\NC(=O)c2ccoc2C)ccc1OCCN1CCCCC1	INACTIVE	36.1 ± 1.8
RL16	2067366	AG-690/34551055	CCOC(=O)C(Cc1ccc(O)cc1)NC1=CC(=O)C(=O)c2ccccc12	INACTIVE	67.1 ± 8.1
RL17	108018	AH-487/13582003	Oc1cccc(\C=C2\C(=O)ON=C2c2ccccc2)c1	63.0 ± 6.2	24.0 ± 4.1
RL18	6230338	AL-281/41935375	COc1ccc(cc1)C(=O)Nc1ccc(cc1)-c1nnc(S)o1	73.0 ± 19.7	INACTIVE
RL19	2327750	AM-807/41931995	NC1=C(C#N)C(c2ccc(F)cc2)c2oc(CO)cc(=O)c2O1	48.6 ± 3.5	61.8 ± 5.9
RL20	1429243	AM-807/42859873	NC1=C(C#N)C(c2ccc(F)cc2)c2c(O1)c1ccccc1sc2=O	INACTIVE	34.0 ± 4.3
RL23	4453402	AM-807/15032394	CCc1n[nH]c2OC(N)=C(C#N)C(c12)c1ccc(O)c(OC)c1	57.8 ± 13.9	25.1 ± 3.2
RL24	614461	AM-807/12739043	CCOC(=O)C1=C(N)Oc2cc(O)ccc2C1c1ccc(F)cc1F	40.1 ± 5.5	59.1 ± 2.9
RL25	19796894	AO-476/43407325	FC(F)(F)c1ccc2c(c1)ncc1c2sc2nncn2c1=O	INACTIVE	INACTIVE
RL26	4631443	AM-807/12426055	CCCOc1ccc(cc1OC)C1C(C#N)=C(N)SC(N)=C1C#N	81.0 ± 5.8	78.7 ± 4.2
RL27	19797067	AO-476/43415550	CC1CCCc2sc3nc(S)n(N)c(=O)c3c12	18.6 ± 1.6	29.5 ± 2.9
RL28	19797146	AO-476/43415685	CCCNc1ncnc2cc(sc12)-c1ccc(OC)cc1	INACTIVE	INACTIVE
